# Supplementary material for: Pyroptosis-Related Gene Signature Predicts Prognosis and Indicates Immune Microenvironment Infiltration in Glioma
Source: Front Cell Dev Biol. 2022 Apr 25;10:862493. doi: 10.3389/fcell.2022.862493 (PMC9081442; doi:10.3389/fcell.2022.862493)
Supplement: Supplementary file 1 [file Table2.XLSX]

## Sheet: Sheet1
ID
AIM2
APIP
BAK1
BAX
CASP1
CASP3
CASP4
CASP5
CASP6
CASP8
CASP9
CHMP2A
CHMP2B
CHMP3
CHMP4A
CHMP4B
CHMP4C
CHMP6
CHMP7
CYCS
DHX9
ELANE
FOXO3
GPX4
GSDMA
GSDMB
GSDMC
GSDMD
GSDME
GZMA
GZMB
HMGB1
IL18
IL1A
IL1B
IL6
IRF1
IRF2
NAIP
NLRC4
NLRP1
NLRP2
NLRP3
NLRP6
NLRP7
NLRP9
NOD1
NOD2
PJVK
PLCG1
PRKACA
PYCARD
SCAF11
TIRAP
TNF
TP53
TP63
ZBP1
